# Supplementary material for: An Integrated Pan-Cancer Analysis of 33 Human Cancers Reveals the Potential Clinical Implications and Immunotherapeutic Value of C-X-C Motif Chemokine Ligand 13
Source: Front Oncol. 2022 Jan 24;12:791962. doi: 10.3389/fonc.2022.791962 (PMC8818761; doi:10.3389/fonc.2022.791962)
Supplement: Supplementary file 8 [file Table_1.xlsx]

## Sheet: Sheet1
Supplementary Table S1.The list of primers
Primer name	Sequence
CXCL13-F	GCTTGAGGTGTAGATGTGTCC
CXCL13-R	CCCACGGGGCAAGATTTGAA
PDL1-F	TGGCATTTGCTGAACGCATTT
PDL1-R	TGCAGCCAGGTCTAATTGTTTT
ICOS-F	GTGCTCACTGGGAGTGGAAT
ICOS-R	GTCAAC TGGGTTCAGCAAT
beta-actin-F	ATGTGGCCGAGGACTTTGATT
beta-actin-R	AGTGGGGTGGCTTTTAGGATG
