# Supplementary material for: An Integrated Pan-Cancer Analysis of 33 Human Cancers Reveals the Potential Clinical Implications and Immunotherapeutic Value of C-X-C Motif Chemokine Ligand 13
Source: Front Oncol. 2022 Jan 24;12:791962. doi: 10.3389/fonc.2022.791962 (PMC8818761; doi:10.3389/fonc.2022.791962)
Supplement: Supplementary file 9 [file Table_2.xlsx]

## Sheet: Sheet1
Supplementary Table S2.Stratified analysis of the correlation between clinical features and OS
		Total N	N of Events	Estimate	95% Confidence Interval	Log Rank (Mantel-Cox)	Breslow (Generalized Wilcoxon)
ACC
gender
	male	48	17	7.694	5.875-9.513	0.971	0.778
	female	29	10	6.834	5.235-8.433
age
	≤60	60	19	8.452	6.875-10.028	0.191	0.167
	>60	17	8	6.381	3.501-9.261
stage
	I	9	1	11.297	8.873-13.721	0	0
	II	37	7	9.779	7.869-11.689
	III	16	7	6.216	3.825-8.606
	IV	15	12	2.457	1.690-3.223
BLCA
gender
	male	104	51	5.164	3.678-6.651	0.355	0.242
	female	290	124	6.105	5.129-7.080
age
	≤60	106	31	7.744	5.908-9.58	0.001	0
	>60	288	144	5.283	4.38-6.185
stage
	I-II	126	34	5.75	4.738-6.762	0	0
	III-IV	268	141	5.048	4.164-5.933
BRCA
gender
	male	1006	140	13.642	12.055-15.228	0.859	0.712
	female	12	1	6.278	5.283-7.274
age
	≤60	569	66	15.332	13.284-17.380	0	0
	>60	449	75	9.346	8.247-10.444
stage
	I	178	16	16.005	12.283-19.272	0	0
	II	590	67	13.534	11.464-15.603
	III	231	43	12.34	10.316-14.365
	IV	19	15	3.823	2.108-15.244
CHOL
gender
	male	19	9	3.458	2.574-4.343	0.506	0.373
	female	14	7	3.121	1.765-4.478
age
	≤60	13	7	2.882	2.070-3.695	0.916	0.715
	>60	20	9	3.416	2.414-4.419
stage
	I-II	26	12	3.383	2.543-4.236	0.656	0.892
	III-IV	7	4	2.767	1.655-3.878
COAD
gender
	male	193	38	8.466	7.278-9.654	0.432	0.81
	female	222	49	6.506	5.394-7.618
age
	≤60	132	22	8.651	7.196-10.106	0.146	0.168
	>60	283	65	7.058	6.027-8.090
stage
	I	72	3	6.472	5.333-7.611	0	0
	II	161	24	8.04	6.827-9.253
	III	122	29	8.013	6.512--9.513
	IV	60	31	3.053	2.268-3.838
ESCA
gender
	male	22	4	4.172	2.975-5.368	0.097	0.34
	female	116	47	2.854	2.362-3.346
age
	≤60	69	27	2.927	2.353-3.501	0.651	0.83
	>60	69	24	3.234	2.487-3.981
stage
	I	15	2	4.636	4.118-5.153	0	0
	II	67	20	3.594	2.877-4.311
	III	48	21	2.092	1.581-2.602
	IV	8	8	1.077	0.579-1.575
HNSC
gender
	male	116	58	5.331	4.010-6.652	0.083	0.194
	female	309	124	7.278	5.855-8.701
age
	≤60	211	82	6.599	5.240-7.957	0.279	0.232
	>60	214	100	5.991	4.556-7.427
stage
	I	25	4	7.623	6.161-9.085	0.003	0.026
	II	69	25	7.602	5.649-9.555
	III	78	29	8.589	5.744-11.434
	IV	253	124	4.733	3.871-5.595
KICH
gender
	male	26	3	11.433	9.980-12.886	0.547	0.577
	female	38	6	9.271	8.131-10.410
age
	≤60	47	5	11.381	10.326-12.435	0.212	0.312
	>60	17	4	9.96	7.585-12.334
stage
	I	19	1	11.422	11.422-11.422	0	0
	II	25	2	11.844	10.570-13.118
	III	14	3	7.68	6.233-9.128
	IV	6	4	1.955	1.236-2.674
KIRC
gender
	male	176	61	7.718	6.819-8.617	0.711	0.697
	female	335	107	7.294	6.728-7.859
age
	≤60	261	66	8.146	7.535-8.758	0.001	0.002
	>60	250	102	6.828	6.074-7.583
stage
	I	256	42	9.444	8.627-10.261	0	0
	II	56	13	8.144	6.971-9.317
	III	117	47	6.734	5.802-7.666
	IV	82	66	3.378	2.623-4.133
KIRP
gender
	male	64	12	5.438	4.556-6.321	0.129	0.107
	female	183	27	11.548	9.862-13.234
age
	≤60	111	17	11.823	9.685-13.961	0.793	0.39
	>60	136	22	7.789	6.834-8.743
stage
	I	166	12	8.954	7.935-9.974	0	0
	II	20	2	8.855	7.021-10.690
	III	46	16	5.892	4.368-7.417
	IV	15	9	5.49	1.596-9.385
LIHC
gender
	male	101	44	4.78	3.915-5.646	0.16	0.628
	female	222	66	6.02	5.112-6.928
age
	≤60	160	49	5.999	5.040-6.958	0.367	0.499
	>60	163	61	5.059	4.299-5.819
stage
	I	162	38	6.435	5.579-7.292	0	0
	II	78	24	5.805	4.681-6.929
	III	80	45	3.585	2.666-4.503
	IV	3	3	1.563	0.465-2.662
LUAD
gender
	male	255	90	6.449	4.828-8.069	0.566	0.098
	female	219	83	7.403	5.492-9.315
age
	≤60	149	52	9.001	6.659-11.344	0.509	0.9
	>60	325	121	5.522	4.608-6.437
stage
	I	258	63	9.237	7.181-11.294	0	0
	II	113	51	5.403	3.089-7.717
	III	78	43	3.572	2.464-4.678
	IV	25	16	2.674	1.652-3.695
LUSC
gender
	male	121	45	5.775	4.756-6.793	0.205	0.129
	female	343	152	5.869	5.083-6.654
age
	≤60	105	38	7.127	5.396-8.858	0.477	0.619
	>60	359	159	5.658	4.997-6.319
stage
	I	223	90	6.472	5.503-7.441	0.014	0.005
	II	154	60	5.844	4.634-7.054
	III	81	43	4.562	3.455-5.669
	IV	6	4	2.022	1.163-2.880
MESO
gender
	male	15	13	1.854	0.999-2.708	0.803	0.549
	female	68	58	2.175	1.678-2.673
age
	≤60	32	27	2.477	1.652-3.301	0.334	0.445
	>60	51	44	1.846	1.443-2.249
stage
	I	9	8	1.985	0.418-3.551	0.898	0.943
	II	15	13	2.608	1.226-3.989
	III	43	37	1.979	1.511-2.448
	IV	16	13	2.019	1.226-2.813
PAAD
gender
	male	77	46	2.63	1.941-3.320	0.368	0.768
	female	92	45	2.976	2.327-3.607
age
	≤60	55	26	3.167	1.936-4.398	0.253	0.274
	>60	114	65	2.523	2.027-3.019
stage
	I	19	7	4.852	3.315-6.388	0.157	0.621
	II	142	81	2.368	1.934-2.802
	III	3	1	1.649	1.193-2.105
	IV	5	2	1.495	1.301-1.690
READ
gender
	male	64	11	6.975	4.931-9.019	0.703	0.614
	female	83	12	7.022	5.470-8.575
age
	≤60	51	3	9.397	7.807-10.988	0.025	0.056
	>60	96	20	5.632	4.055-7.208
stage
	I	29	2	4.012	3.590-4.433	0.003	0.314
	II	47	4	9.46	8.098-10.822
	III	47	8	6.417	4.418-8.416
	IV	24	9	3.107	2.432-3.782
SKCM
gender
	male	151	67	10.069	7.663-12.476	0.886	0.488
	female	250	125	8.594	7.501-9.687
age
	≤60	213	103	10.49	8.785-12.195	0.018	0.144
	>60	188	89	7.145	5.813-8.477
stage
	I	77	39	11.84	9.836-13.844	0	0
	II	133	58	9.754	7.307-12.201
	III	170	84	7.498	6.122-8.874
	IV	21	11	4.4	2.103-6.697
STAD
gender
	male	115	41	5.279	4.203-6.355	0.195	0.213
	female	205	91	4.004	3.108-4.899
age
	≤60	108	35	6.056	4.842-7.270	0.015	0.08
	>60	212	97	3.517	2.724-4.311
stage
	I	44	12	5.331	3.449-7.213	0.001	0
	II	106	35	3.67	2.694-4.647
	III	137	64	4.289	3.188-5.390
	IV	33	21	2.278	1.404-3.152
THCA
gender
	male	366	10	14.074	13.571-14.577	0.204	0.196
	female	139	6	10.725	9.907-11.542
age
	≤60	393	1	14.789	14.656-14.923	0	0
	>60	112	15	10.036	8.228-11.844
stage
	I	285	2	12.36	12.109-12.611	0	0.001
	II	52	2	13.842	12.493-15.191
	III	112	7	11.745	10.700-12.791
	IV	56	5	6.039	5.093-6.984
UVM
gender
	male	32	8	4.703	3.580-5.825	0.377	0.216
	female	42	14	4.405	3.199-5.611
age
	≤60	37	8	4.883	3.817-5.949	0.053	0.006
	>60	37	14	4.088	2.859-5.317
stage
	I	35	8	4.806	3.533-6.079	0	0
	II	35	11	4.454	3.310-5.597
	III	4	3	0.375	0.255-0.496
	IV	74	22	4.499	3.620-5.379
