# Supplementary material for: An Integrated Pan-Cancer Analysis of 33 Human Cancers Reveals the Potential Clinical Implications and Immunotherapeutic Value of C-X-C Motif Chemokine Ligand 13
Source: Front Oncol. 2022 Jan 24;12:791962. doi: 10.3389/fonc.2022.791962 (PMC8818761; doi:10.3389/fonc.2022.791962)
Supplement: Supplementary file 10 [file Table_3.xlsx]

## Sheet: Sheet1
Supplementary Table S3. Multivariate analysis of survival								Likelihood Ratio Tests
KIRP-FullMODEL				KIRP-ReducedMODEL				Model	df	-2 LL	LikelihoodRatio	P value
	P value	HR(95% CI)			P value	HR(95% CI)		KIRP-FullMODEL	9	273.028	4.89	0.557997
gender	0.835	0.919(0.417-2.025)		stage	0	4.715(2.707-8.212)		KIRP-ReducedMODEL	3	277.922
age	0.41	1.015(0.980-1.051)		stage*Ln(time)	0	0.317(0.181-0.556)		GBM-FullMODEL	7	819.094	1.08	0.955859
stage	0	3.893(2.176-6.966)		CXCL13	0.002	1.358(1.116-1.652)		GBM-ReducedMODEL	2	820.174
stage*Ln(time)	0	0.325(0.189-0.561)						HNSC-FullMODEL	9	1813.91	3.4	0.63857
TMB	0.288	0.781(0.495-1.232)						HNSC-ReducedMODEL	4	1817.34
MSI	0.84	1.023(0.820-1.275)						OV-FullMODEL	8	1331.45	5	0.287297
Stromalscore	0.278	1.001(0.981-1.020)						OV-ReducedMODEL	4	1336.51
Immunescore	0.128	0.999(0.998-1.000)
CXCL13	0.009	1.523(1.111-2.087)
-2 LL		C-index(95% CI)		-2 LL		C-index(95% CI)
273.028		0.863(0.790-0.936)		277.922		0.843(0.767-0.919)
GBM-FullMODEL				GBM-ReducedMODEL
	P value	HR(95% CI)			P value	HR(95% CI)
gender	0.6	0.894(0.587-1.361)		age	0.005	1.025(1.008-1.043)
age	0.005	1.028(1.009-1.048)		CXCL13	0.014	1.224(1.042-1.438)
TMB	0.85	0.998(0.974-1.022)
MSI	0.855	1.009(0.914-1.115)
Stromalscore	0.497	1.000(0.999-1.001)
Immunescore	0.361	1.000(0.998-1.002)
CXCL13	0.037	1.240(1.013-1.517)
-2 LL		C-index(95% CI)		-2 LL		C-index(95% CI)
819.094		0.607(0.540-0.674)		820.174		0.602(0.535-0.669)
HNSC-FullMODEL				HNSC-ReducedMODEL
	P value	HR(95% CI)			P value	HR(95% CI)
gender	0.035	0.699(0.501-0.976)		gender	0.039	0.706(0.507-0.983)
age	0.027	1.016(1.002-1.031)		age	0.033	1.016(1.001-1.030)
stage	0.001	1.389(1.154-1.671)		stage	0	1.405(1.168-1.689)
TMB	0.59	0.992(0.965-1.020)		CXCL13	0.001	0.846(0.767-0.933)
MSI	0.476	0.977(0.916-1.042)
MSI*Ln(time)	0.268	1.047(0.965-1.137)
Stromalscore	0.37	1.000(0.999-1.001)
Immunescore	0.399	1.000(0.999-1.001)
CXCL13	0.02	0.857(0.752-0.976)
-2 LL		C-index(95% CI)		-2 LL		C-index(95% CI)
1813.91		0.626(0.581-0.671)		1817.34		0.625(0.580-0.670)
OV-FullMODEL				OV-ReducedMODEL
	P value	HR			P value	HR
age	0	1.043(1.023-1.064)		age	0	1.042(1.022-1.063)
age*Ln(time)	0.011	0.981(0.967-0.996)		age*Ln(time)	0.009	0.981(0.967-0.995)
stage	0.831	1.041(0.723-1.498)		Immunescore	0	0.998(0.996-0.999)
TMB	0.13	0.901(0.786-1.031)		CXCL13	0	0.700(0.595-0.823)
MSI	0.557	1.019(0.957-1.084)
Stromalscore	0.191	1.000(1.000-1.001)
Immunescore	0.032	0.990(0.992-1.008)
CXCL13	0	0.701(0.594-0.829)
-2 LL		C-index(95% CI)		-2 LL		C-index(95% CI)
1331.45		0.653(0.602-0.704)		1336.51		0.633(0.582-0.684)
-2LL:-2 Log Likelihood
HR:Hazard Ratio
The calculation formula for the time-dependent covariable=LN(Time) * covariable.
